# Supplementary material for: p value variability and subgroup testing
Source: Eur J Nutr. 2021 Feb 13;60(8):4203–6. doi: 10.1007/s00394-021-02498-z (PMC8572204; doi:10.1007/s00394-021-02498-z)
Supplement: Supplementary file 1 — Supplemental material: A spreadsheet which calculates p-value distributions for simple two group comparisons, as in the figures, is available from the journal website. (XLSM 105 KB) [file 394_2021_2498_MOESM1_ESM.xlsm]

## Sheet: Sheet4
Standard Deviation within groups.	1
Degrees of Freedom	22			Change cells B1, B3, B4 and B5 only
Replicates, A	12
Replicates, B	12
True Difference Between A and B	1.2
Standard Deviation on A - B	0.408248
	0.05	0.1	0.15	0.2	0.25	0.3	0.35	0.4	0.45	0.5	0.55	0.6	0.65	0.7	0.75	0.8	0.85	0.9	0.95	1
Critical t-value	2.07387	1.71714	1.49162	1.32124	1.18155	1.06145	0.954908	0.858266	0.769122	0.685805	0.607099	0.532085	0.460043	0.390394	0.322659	0.256432	0.191358	0.12712	0.0634261
Probability of significant t-test	0.802079	0.885375	0.923514	0.945402	0.959426	0.969035	0.975922	0.981026	0.984905	0.987915	0.990294	0.992203	0.99376	0.995049	0.996136	0.997071	0.997894	0.998637	0.999331	1
		0.1		0.2		0.3		0.4		0.5		0.6		0.7		0.8		0.9		1
	0.802079	0.0832963	0.0381384	0.0218877	0.0140249	0.0096083	0.0068873	0.00510353	0.00387908	0.00301059	0.00237845	0.0019092	0.00155691	0.00128941	0.00108708	0.000934946	0.000822538	0.000743736	0.000693493	0.000669019
							_x000C_
							_x000C_
							_x000C_
							_x000C_
							_x000C_
